# Supplementary material for: Combined gas well hydrate prevention and control technology and its application
Source: PLoS One. 2023 Dec 7;18(12):e0295356. doi: 10.1371/journal.pone.0295356 (PMC10703270; doi:10.1371/journal.pone.0295356)
Supplement: S1 Data — (XLSX) [file pone.0295356.s001.xlsx]

## Sheet: Sheet1
well structure
	Outside diameter	Inside diameter	profundity
Surface casing	φ273.1mm	φ258.92mm	350m
Technical casing	φ177.8mm	φ157.08mm	3330m
production casing	φ114.3mm	φ99.56mm	4330m
Production tubing	φ73mm	φ62mm	2650m
landing nipple	φ73mm	φ58mm	1300m
Completed drilling depth	/	/	4385m
production horizon			3340-4320m
Gas well parameters
Formation pressure	26MPa
Bottom temperature	125℃
Wellhead oil pressure	20MPa
Wellhead casing pressure	20MPa
Wellhead temperature	13℃
External pressure	5MPa
Production layer depth	3340-4320m
